# Supplementary material for: A proposed syntax for Minimotif Semantics, version 1
Source: BMC Genomics. 2009 Aug 5;10:360. doi: 10.1186/1471-2164-10-360 (PMC2733157; doi:10.1186/1471-2164-10-360)
Supplement: Additional file 2 — Database Documentation files. File of documentation of the MySQL data model. [file 1471-2164-10-360-S2.zip]

Archive with 98 entries (92 files):
- documentation/HTMLReport.css
- documentation/Images/
- documentation/Images/FK.bmp
- documentation/Images/GoIndex.bmp
- documentation/Images/GoNext.bmp
- documentation/Images/GoPrev.bmp
- documentation/Images/PK.bmp
- documentation/Images/Yes.bmp
- documentation/Index.html
- documentation/Procedures/
- documentation/Procedures/addKeyPhrase.html
- documentation/Procedures/calculateCorrelation.html
- documentation/Procedures/calculateCorrelation2.html
- documentation/Procedures/debugg.html
- documentation/Procedures/domainsGroupedBy.html
- documentation/Procedures/generateSpreadsheet.html
- documentation/Procedures/getMotifsByProperty.html
- documentation/Procedures/Index.html
- documentation/Procedures/quickies.html
- documentation/Procedures/update_motif_modifications.html
- documentation/Procedures/update_ref_molecule_species_names.html
- documentation/Tables/
- documentation/Tables/annotation_rule.html
- documentation/Tables/comparimotif_sh3.html
- documentation/Tables/debugger.html
- documentation/Tables/distinct_sh3_binding_lexica_types.html
- documentation/Tables/domainproteinpaper.html
- documentation/Tables/highlight.html
- documentation/Tables/highlight_exclude.html
- documentation/Tables/human_proteome.html
- documentation/Tables/Index.html
- documentation/Tables/join_motif_src_target.html
- documentation/Tables/motif.html
- documentation/Tables/motif_group.html
- documentation/Tables/motif_modification.html
- documentation/Tables/motif_source.html
- documentation/Tables/motif_source_motif_group.html
- documentation/Tables/motif_source_pubmedsource.html
- documentation/Tables/motif_source_xref2.html
- documentation/Tables/mymfavorites.html
- documentation/Tables/new_view.html
- documentation/Tables/nonmotifs.html
- documentation/Tables/pdz_comparison.html
- documentation/Tables/proteinbin.html
- documentation/Tables/pubmedsource_reviewevent.html
- documentation/Tables/ref_aa_enrichment_human_proteome.html
- documentation/Tables/ref_amino_acid.html
- documentation/Tables/ref_cellcompartment.html
- documentation/Tables/ref_completed_species.html
- documentation/Tables/ref_domain.html
- documentation/Tables/ref_homologene.html
- documentation/Tables/ref_homologene_2.html
- documentation/Tables/ref_homologene_2_alias.html
- documentation/Tables/ref_homologene_2_gene.html
- documentation/Tables/ref_homologene_2_gene_domain.html
- documentation/Tables/ref_homologene_2_gene_protein.html
- documentation/Tables/ref_homologene_2_taxonomy.html
- documentation/Tables/ref_knownactivity.html
- documentation/Tables/ref_knowntechnique.html
- documentation/Tables/ref_knowntechnique_xref.html
- documentation/Tables/ref_levenstein_map.html
- documentation/Tables/ref_molecule.html
- documentation/Tables/ref_motif_distance.html
- documentation/Tables/ref_motifcomparison.html
- documentation/Tables/ref_pms_domain.html
- documentation/Tables/ref_pms_protein.html
- documentation/Tables/ref_pms_protein_tag.html
- documentation/Tables/ref_pmsusertag.html
- documentation/Tables/ref_pubmed_query.html
- documentation/Tables/ref_pubmed_query_result.html
- documentation/Tables/ref_pubmedsource.html
- documentation/Tables/ref_pubmedsource_common_words.html
- documentation/Tables/ref_pubmedsource_score.html
- documentation/Tables/ref_pubmedsource_word.html
- documentation/Tables/ref_pubmedsource_word_abridged.html
- documentation/Tables/reviewevent.html
- documentation/Tables/sh3_binding_motif_classes.html
- documentation/Tables/sh3_binding_motif_groups_delete_me.html
- documentation/Tables/sh3_binding_motifs_sandbox.html
- documentation/Tables/spreadsheet.html
- documentation/Tables/technique.html
- documentation/Tables/test_reviewevents.html
- documentation/Tables/test_reviewevents_2.html
- documentation/Tables/user.html
- documentation/Tables/word_score.html
- documentation/Triggers/
- documentation/Triggers/Index.html
- documentation/Triggers/UPDATE_PMS_STATUS.html
- documentation/UDFs/
- documentation/UDFs/Index.html
- documentation/UDFs/median.html
- documentation/Views/
- documentation/Views/comparimotif_sh3_relevance.html
- documentation/Views/Index.html
- documentation/Views/motif_modifications.html
- documentation/Views/sh3_binders.html
- documentation/Views/sh3_binders_t.html
- documentation/Views/test_proteolytic_motifs.html
