# Supplementary material for: A proposed syntax for Minimotif Semantics, version 1
Source: BMC Genomics. 2009 Aug 5;10:360. doi: 10.1186/1471-2164-10-360 (PMC2733157; doi:10.1186/1471-2164-10-360)
Supplement: Additional file 2 — Database Documentation files. File of documentation of the MySQL data model. [file 1471-2164-10-360-S2.zip › documentation/HTMLReport.css]

body
        {
        margin: 0px 0px 0px 0px;
        padding: 0px 0px 0px 0px;
        background: #ffffff;
        color: #000000;
        font-family: Verdana, Arial, Helvetica, sans-serif;
        font-size: 70%;
        width: 100%;
        }


div#nsbanner
        {
        position: relative;
        left: 0px;
        padding: 0px 0px 5px 0px;
        border-bottom: 1px solid #999999;
        background-color: #ffffff;
        }

div#bannerrow1
        {
        background-color: #ffffff;
        }

div#titlerow
        {
        width: 100%; /* Forces tables to have correct right margin */
        padding: 0px 10px 0px 22px;
        background-color: #ffffff;
        }


div.tablediv
        {
        width: 100%;
        margin-top: -.4em;
        }

.dtH1, .dtH2, .dtH3, .dtH4
        {
        margin-left: -16px;
        font-weight: bold;
        font-size: 10pt;
        }


table
        {

        margin-top: .6em;
        margin-bottom: .3em;
        font-size: 100%; /* Text in Table is same size as text outside table */
        }


table.bannerparthead, table.bannertitle
        {
        position: relative;
        left: 0px;
        top: 0px;
        padding: 0px 0px 0px 0px;
        margin: 0px 0px 0px 0px;
        width: 100%;
        height: 21px;
        border-collapse: collapse;
        border-style: solid;
        border-width: 0px;
        background-color: #ffffff;
        }
table.bannerparthead td
        {
        margin: 0px 0px 0px 0px;
        padding: 2px 0px 0px 8px;
        vertical-align: top;
        /*border-width: 0px 0px 1px 0px; */
        border-width: 0px
        border-style: solid;
        border-color: #999999;
        background: transparent;
        font-style: italic;
        font-weight: normal;
        }
table.bannerparthead td.product /* Values for top right cell in running head */
        {                       /* Allows for a second text block in the running head */
        text-align: right;
        padding: 2px 5px 0px 5px;
        }
table.bannertitle td /* General Values for cells in the bottom row of running head */
        {
        margin: 0px 0px 0px 0px;
        padding: 0px 0px 0px 3px;
        vertical-align: middle;
        border-width: 0px 0px 1px 0px;
        border-style: solid;
        border-color: #999999;
        background: transparent;
        font-weight: bold;
        }
td.button1 /* Values for button cells */
        {
        width: 13px;
        cursor: hand;
        }


.dtTABLE
        {
        border-width: 1px 1px 0px 0px;
        border-style: solid;
        border-color: #999999;
        }
table.dtTABLE th, table.dtTABLE td
        {
        border-style: solid; /* Creates the cell border and color */
        border-width: 0px 0px 1px 1px;
        border-style: solid;
        border-color: #999999;
        text-align: left;
        }

/* Arguments table  */

.dtArg
        {
        margin-left: 25px;
        border-width: 1px 1px 0px 0px;
        border-style: solid;
        border-color: #999999;
        }
table.dtArg th
        {
        border-style: solid; /* Creates the cell border and color */
        border-width: 0px 0px 1px 1px;
        border-style: solid;
        border-color: #999999;
        background: #E0E0E0;
        text-align: left;
        vertical-align: top;
        }
table.dtArg td
        {
        border-style: solid; /* Creates the cell border and color */
        border-width: 0px 0px 1px 1px;
        border-style: solid;
        border-color: #999999;
        vertical-align: top;
        }


.Base   {
        font-size: 8pt;
        margin: 4pt  4pt  3pt  25px;
        }

.Base2  {
        font-size: 8pt;
        margin: 2pt  2pt  3pt  5px
        }

.Header1
        {
        font-size: 8pt;
        font-weight: bold;
        margin: 4pt  4pt  3pt  5pt
        }

.RedHeader
        {
        font-size: 8pt;
        font-weight: bold;
        margin: 4pt  4pt  3pt  5pt;
        color: red
        }

     .Syntax { font-size: 8pt ; margin: 2pt  2pt  3pt  0.2in ; font-family: Courier New;  }
     .Syntax2 { font-size: 8pt ; margin: 0pt  0pt  0pt  0.05in; font-family: Courier New;  }
     .Bullet { font-size: 8pt ; margin: 2pt  2pt  3pt  0.2in ; font-family: Wingdings;  }

     .Tbl {position: relative; left: 0.23px; width: 96%}

.SyntaxTbl
        {
        position: relative;
        left: 0.23px;
        width: 96%;
        }

     .Tbl2 {position : relative; left: 0.25px}
     .Tbl3 {margin: 2pt 2pt 3pt 0.25px}
     .NavTbl {position : relative; left: 0pt; width: 100%}
     .BannerBase { font-size: 9pt ; font-style: italic; color: #0000a0; margin: 0pt  0pt  0pt  0.05in ; font-family:
Verdana;  fhname: "Banner
Base"; }
     .BannerBase1 { font-size: 10pt ; font-weight: bold; color: #0000a0; margin: 0pt  0pt  0pt  2pt ; font-family:
Verdana;  fhname: "Banner
Base"; }


     .Base1 { font-size: 9pt ; margin: 2pt  0pt  3pt  0pt ; font-family: ITCGaramondMM_350_550_,sans-serif;  fhname:
"Base#1"; }
     .Example { font-size: 10pt ; margin: 2pt  0pt  3pt  34pt ; text-indent: -0.2291in ; font-family: MS Sans Serif,sans-
serif;  }
     .IBMain { font-size: 10pt ; margin: 2pt  0pt  3pt  0pt ; font-family: Microsoft Sans Serif,sans-serif;  fhname:
"IB_Main"; }
     .Syntax1 { font-size: 10pt ; font-family: Courier New,sans-serif;  fhname: "Syntax#1"; fhtype: character; }
     .UnderlinedHeader { font-size: 10pt ; font-weight: bold; text-decoration: underline ; margin: 12pt  10pt  15pt
0.256in ; text-indent: -0.256in
; font-family: MS Sans Serif,sans-serif;  }
     .UnderlinedHeader1 { font-size: 10pt ; font-weight: bold; margin: 2pt  0pt  5pt  0pt ; border: thin solid ; border-
left-width: 0; border-right-width: 0; border-top-width: 0; font-family: Tahoma,sans-serif;  fhname: "UnderlinedHeader#1"; }

div.footer
        {
        font-style: italic;
        }
div.footer hr
        {
        color: #999999;
        height: 1px;
        }

/* LINK STYLES */

a:link
        {
        color: #0000ff;
        }
a:visited
        {
        color: #0000ff;
        }
a:hover
        {
        color: #3366ff;
        }
